# Supplementary material for: Crosstalk between proteins expression and lysine acetylation in response to patulin stress in Rhodotorula mucilaginosa
Source: Sci Rep. 2017 Oct 18;7:13490. doi: 10.1038/s41598-017-14078-5 (PMC5647337; doi:10.1038/s41598-017-14078-5)
Supplement: Supplementary file 3 — Dataset 1 [file 41598_2017_14078_MOESM3_ESM.xlsx]

## Sheet: Sheet2
Protein accession	Protein description	MW [kDa]	AASC [%]	MP	Y+PAT/Y Ratio	Y+PAT/Y P value
XP_016272938.1	short-chain dehydrogenase/reductase SDR family protein [Rhodotorula toruloides NP11]	26.298	25.2	5	7.70918	6.14059e-07
XP_016277297.1	aldo-keto reductase [Rhodotorula toruloides NP11]	37.774	6.7	2	4.59594	0.00093624
XP_016275771.1	zinc-binding oxidoreductase ToxD [Rhodotorula toruloides NP11]	68.531	7.6	5	3.41658	0.000476923
XP_016273533.1	bcl-2 associated athanogene 3-like protein [Rhodotorula toruloides NP11]	37.168	27.2	9	3.38106	0.000188014
XP_016276033.1	zinc-binding oxidoreductase CipB [Rhodotorula toruloides NP11]	36.602	42.7	14	3.36364	0.00115574
XP_016276838.1	MFS transporter, DHA1 family, multidrug resistance protein [Rhodotorula toruloides NP11]	63.232	10.9	5	3.33333	0.000826122
XP_016270898.1	NAD-dependent epimerase/dehydratase [Rhodotorula toruloides NP11]	32.69	3.9	1	3.07627	0.000638642
XP_016270393.1	glutathione S-transferase [Rhodotorula toruloides NP11]	33.939	17.5	5	2.92618	0.00243609
XP_016269322.1	NmrA-like domain containing protein [Rhodotorula toruloides NP11]	37.769	9.6	3	2.80757	0.00402692
XP_016273314.1	pyridoxal 4-dehydrogenase [Rhodotorula toruloides NP11]	35.047	16.8	6	2.64241	4.54105e-06
XP_016276740.1	NAD dependent oxidoreductase [Rhodotorula toruloides NP11]	27.101	15.9	4	2.58707	4.36835e-07
XP_016270686.1	3-beta hydroxysteroid dehydrogenase/isomerase [Rhodotorula toruloides NP11]	37.389	24.2	8	2.3108	5.35132e-05
XP_016275921.1	Rho GTPase-activating protein [Rhodotorula toruloides NP11]	107.54	3.9	3	2.24799	0.00752998
XP_016271440.1	ABC transporter [Rhodotorula toruloides NP11]	162.79	3.5	5	2.15301	0.000901519
XP_016269316.1	expansin family protein [Rhodotorula toruloides NP11]	48.527	4.1	2	2.15211	0.00701797
XP_016271353.1	zinc-binding oxidoreductase [Rhodotorula toruloides NP11]	36.397	30.3	9	2.04972	1.14691e-05
XP_016274565.1	NADPH dehydrogenase [Rhodotorula toruloides NP11]	49.059	15.7	5	1.93919	0.00032835
XP_016275687.1	quinone oxidoreductase [Rhodotorula toruloides NP11]	37.718	21.5	6	1.84185	0.00013649
XP_016272990.1	D-isomer specific 2-hydroxyacid dehydrogenase[Rhodotorula toruloides NP11]	40.937	10.2	4	1.83239	0.000181223
XP_016271763.1	protein disulfide oxidoreductase [Rhodotorula toruloides NP11]	28.449	37.7	9	1.83001	0.00019642
XP_016272217.1	MFS transporter [Rhodotorula toruloides NP11]	59.651	5.1	2	1.78213	0.00342058
XP_016275575.1	zinc alcohol dehydrogenase [Rhodotorula toruloides NP11]	40.591	9	3	1.76829	0.00271226
XP_016273339.1	antibiotic biosynthesis monooxygenase [Rhodotorula toruloides NP11]	11.642	52.9	5	1.73633	1.49518e-05
XP_016274461.1	nitroreductase [Rhodotorula toruloides NP11]	26.785	23.4	6	1.7338	0.000179624
XP_016270554.1	NADH-ubiquinone oxidoreductase 21 kDa subunit [Rhodotorula toruloides NP11]	41.854	15.3	5	1.71692	6.03702e-05
XP_016275308.1	cytochrome-c peroxidase [Rhodotorula toruloides NP11]	39.736	28.2	11	1.632	0.000299186
XP_016271690.1	alcohol dehydrogenase [Rhodotorula toruloides NP11]	37.989	21.6	6	1.58148	6.25516e-05
XP_016270074.1	C-signal [Rhodotorula toruloides NP11]	26.45	26.1	5	1.57619	0.00204371
XP_016275495.1	NADPH2 dehydrogenase [Rhodotorula toruloides NP11]	41.609	9.7	3	1.57584	0.00132491
XP_016275155.1	chitin deacetylase, carbohydrate esterase family 4 protein [Rhodotorula toruloides NP11]	50.492	3	1	1.57414	0.000487178
XP_016270011.1	glucose-repressible protein Grg1 [Rhodotorula toruloides NP11]	8.6932	23.8	2	1.55878	0.0050167
XP_016273492.1	class II aldolase/adducin domain containing protein [Rhodotorula toruloides NP11]	36.176	6.8	2	1.53651	8.53165e-05
XP_016275205.1	aldehyde dehydrogenase [Rhodotorula toruloides NP11]	56.007	7.7	3	1.50045	0.017661
Header line description of excel sheet1
Protein accession	Protein accession number of database used for search
Protein description	Protein functional description
MW [kDa]	Protein molecular weight ,unit [kDa]
AASC [%]	Percent of identified peptdie sequence covering in protein sequence
MP	Number of peptides which protein matched
