# Supplementary material for: Crosstalk between proteins expression and lysine acetylation in response to patulin stress in Rhodotorula mucilaginosa
Source: Sci Rep. 2017 Oct 18;7:13490. doi: 10.1038/s41598-017-14078-5 (PMC5647337; doi:10.1038/s41598-017-14078-5)
Supplement: Supplementary file 4 — Dataset 2 [file 41598_2017_14078_MOESM4_ESM.xlsx]

## Sheet: Sheet2
Protein accession	Protein description	MW [kDa]	AASC [%]	MP	Y+PAT/Y Ratio	Y+PAT/Y P value
XP_016276091.1	aromatic-L-amino-acid decarboxylase [Rhodotorula toruloides NP11]	55.801	10.1	5	0.659852	0.00148715
XP_016275458.1	mitochondrial carrier protein, amino-acid transporter arg-13 [Rhodotorula toruloides NP11]	60.27	8.1	4	0.658398	0.0113929
XP_016272533.1	nonribosomal peptide synthase [Rhodotorula toruloides NP11]	167.52	22.1	27	0.654426	0.00424184
XP_016271774.1	cAMP-dependent protein kinase catalytic subunit [Rhodotorula toruloides NP11]	60.272	4	2	0.650072	0.0512141
XP_016269484.1	Zn(2)-C6 fungal-type transcription factor [Rhodotorula toruloides NP11]	97.831	5	4	0.638671	0.00424754
XP_016275946.1	mitochondrial carrier protein, succinate:fumarate antiporter [Rhodotorula toruloides NP11]	34.505	21.9	6	0.633878	0.00406281
XP_016270459.1	hypothetical protein RHTO_04532 [Rhodotorula toruloides NP11]	26.934	17.9	4	0.633618	0.0052227
XP_016273006.1	proton-dependent oligopeptide transporter, POT family [Rhodotorula toruloides NP11]	66.065	10.1	5	0.627504	0.0489227
XP_016273077.1	hypothetical protein RHTO_01173 [Rhodotorula toruloides NP11]	25.462	5.5	1	0.625904	0.0415827
XP_016275582.1	SWI/SNF family DNA-dependent ATPase Ris1 [Rhodotorula toruloides NP11]	131.14	3.2	3	0.600395	0.00333018
XP_016273605.1	ferric-chelate reductase [Rhodotorula toruloides NP11]	67.712	18.4	9	0.597143	0.000265222
XP_016276230.1	copper transporter [Rhodotorula toruloides NP11]	20.36	14.9	2	0.59515	0.0005273
XP_016272850.1	laccase [Rhodotorula toruloides NP11]	69.538	7.7	4	0.582656	0.000503828
XP_016277038.1	mitogen-activated protein kinase Maf1 [Rhodotorula toruloides NP11]	40.664	3.7	2	0.568241	0.000261928
XP_016269575.1	amino-acid N-acetyltransferase [Rhodotorula toruloides NP11]	77.681	11.3	7	0.564558	0.000104763
XP_016269868.1	thiamine biosynthetic enzyme [Rhodotorula toruloides NP11]	38.607	49.4	13	0.547953	0.000263854
XP_016273588.1	ATP-binding cassette, subfamily B (MDR/TAP), member 1 [Rhodotorula toruloides NP11]	159.41	6	8	0.533382	0.00102837
XP_016276687.1	alpha/beta hydrolase [Rhodotorula toruloides NP11]	26.148	8.8	1	0.529858	0.0402059
XP_016274118.1	Amid-like NADH oxidoreductase [Rhodotorula toruloides NP11]	52.776	23.9	10	0.527397	4.0945e-06
XP_016275326.1	hypothetical protein RHTO_06211 [Rhodotorula toruloides NP11]	49.112	3.4	1	0.525967	0.000312475
XP_016276839.1	iron permease FTR1 [Rhodotorula toruloides NP11]	43.39	17.2	8	0.519449	4.19839e-05
XP_016276453.1	alcohol dehydrogenase [Rhodotorula toruloides NP11]	44.303	11.8	5	0.512016	1.81017e-05
XP_016270023.1	L-ornithine N5-oxygenase [Rhodotorula toruloides NP11]	70.261	56.3	28	0.447282	8.80916e-05
XP_016270700.1	ribonucleoside-diphosphate reductase subunit M2 [Rhodotorula toruloides NP11]	46.697	42.9	15	0.346662	0.00123035
XP_016273050.1	argonaute family member [Rhodotorula toruloides NP11]	112.5	1.3	1	0.25553	0.000774506
Header line description of excel sheet1
Protein accession	Protein accession number of database used for search
Protein description	Protein functional description
MW [kDa]	Protein molecular weight ,unit [kDa]
AASC [%]	Percent of identified peptdie sequence covering in protein sequence
MP	Number of peptides which protein matched
