# Supplementary material for: Crosstalk between proteins expression and lysine acetylation in response to patulin stress in Rhodotorula mucilaginosa
Source: Sci Rep. 2017 Oct 18;7:13490. doi: 10.1038/s41598-017-14078-5 (PMC5647337; doi:10.1038/s41598-017-14078-5)
Supplement: Supplementary file 5 — Dataset 3 [file 41598_2017_14078_MOESM5_ESM.xlsx]

## Sheet: up acetylation
Protein accession	Position	Amino acid	Protein description	Score	Modification sites probabilities	Mass error [ppm]	Charge	PEP	Acetylation quantification(Y+PAT/Y)	Protein quantification(Y+PAT/Y)	Acetylation normalized quantification(Y+PAT/Y)
XP_016273435.1	129	K	ribonucleoside-diphosphate reductase subunit M2 [Rhodotorula toruloides NP11]	55.755	DMNHWDTK(0.943)LK(0.057)DDEK	0.55664	4	0.000487443	0.78	0.346662	2.25003
XP_016273435.1	215	K	ribonucleoside-diphosphate reductase subunit M2 [Rhodosporidium toruloides NP11]	96.745	LFNAIDTIPCIK(1)K	2.2663	3	3.60946e-10	0.74	0.346662	2.13464
XP_016275510.1	593	K	zinc finger, C2H2-type domain containing protein [Rhodotorula toruloides NP11]	136.85	GK(1)NADDDAGGETSQEAMQR	-0.041934	3	8.39974e-37	1.73	0.884401	1.95613
XP_016270023.1	97	K	L-ornithine N5-oxygenase [Rhodotorula toruloides NP11]	68.525	YDGFK(1)WHPGMMLPGSK	-0.72095	3	1.02268e-05	0.67	0.447282	1.49793
XP_016276144.1	748	K	protein phosphatase 2 (formerly 2A), regulatory subunit B' [Rhodotorula toruloides NP11]	77.969	LLMDLNADVFEHCAAEHK(1)R	-0.99248	4	5.15737e-09	1.44	0.977756	1.47276
XP_016274293.1	487	K	structure-specific recognition protein 1 [Rhodotorula toruloides NP11]	78.814	EELQTITDFLSMK(1)K	0.71362	3	9.33663e-07	1.38	0.939501	1.46887
XP_016275950.1	92	K	40S ribosomal protein s3 [Rhodotorula toruloides NP11]	79.346	FPEGSVELYAEK(1)VQNR	-2.5679	3	9.67964e-08	1.33	0.907915	1.4649
XP_016276144.1	413	K	protein phosphatase 2 (formerly 2A), regulatory subunit A [Rhodotorula toruloides NP11]	130.61	ALLPAIVQLAEDK(1)QWR	2.5648	3	2.37621e-30	1.37	0.947572	1.4458
XP_016276638.1	324	K	transketolase [Rhodotorula toruloides NP11]	57.148	EYESK(1)FPEEAADIAR	-0.26818	3	0.00028938	1.48	1.04079	1.42199
XP_016271419.1	365	K	3-carboxymuconate cyclase [Rhodotorula toruloides NP11]	59.709	LK(1)DVDQPTCIQWLP	3.2738	2	0.000995371	1.1	0.773819	1.42152
XP_016270958.1	123	K	glycine hydroxymethyltransferase [Rhodotorula toruloides NP11]	151.04	YYGGNEVVDELEILCQK(1)R	-0.020282	3	1.61408e-47	1.25	0.901506	1.38657
XP_016275507.1	340	K	ketol-acid reductoisomerase, partial [Rhodotorula toruloides NP11]	80.859	FHDANKPVFEALYK(1)SVR	-1.6955	4	1.8877e-10	1.27	0.921763	1.37779
XP_016270302.1	21	K	40S ribosomal protein s19 [Rhodotorula toruloides NP11]	150.12	DVTADAFINAYAQHLK(1)R	0.11901	3	1.78434e-37	1.32	0.979545	1.34756
XP_016270972.1	207	K	mitochondrial processing peptidase beta subunit [Rhodotorula toruloides NP11]	60.734	DDLVNYIK(1)QNYTADR	3.4412	3	8.8527e-05	1.45	1.07997	1.34263
XP_016271995.1	454	K	RAN protein binding protein Rhodotorula toruloides NP11]	109.6	ACAFIEFEK(1)LDHAR	3.3355	3	8.55344e-16	1.27	0.949622	1.33737
XP_016274108.1	213	K	2-oxoglutarate dehydrogenase E1 component (succinyl-transferring) [Rhodotorula toruloides NP11]	72.434	QIVDTCK(1)K	0.4894	2	0.020029	1.3	0.972679	1.33651
XP_016269663.1	101	K	molecular chaperone DnaK [Rhodotorula toruloides NP11]	129.01	QAVVNFENTFFATK(1)R	2.4877	3	3.77086e-22	1.3	0.975819	1.33221
XP_016271486.1	95	K	peroxisomal biogenesis factor 11 [Rhodotorula toruloides NP11]	92.952	GLDLTDPVLK(1)FTTIGR	0.78761	3	2.46179e-13	1.17	0.885916	1.32067
XP_016275759.1	426	K	phosphoribosylaminoimidazolecarboxamide formyltransferase / IMP cyclohydrolase [Rhodotorula toruloides NP11]	133.16	IDASTFTNIVSK(1)NK	1.4816	3	1.4664e-25	1.22	0.923833	1.32059
XP_016269482.1	126	K	citrate synthase [Rhodotorula toruloides NP11]	135.23	VPTAEETK(1)QFQEELVGR	1.4029	3	5.0615e-31	1.17	0.887341	1.31855
XP_016270660.1	232	K	isocitrate dehydrogenase (NADP+), mitochondrial precursor [Rhodotorula toruloides NP11]	48.822	AVPGWTK(1)PIIVGR	-3.2696	3	0.0026224	1.26	0.955605	1.31854
XP_016276863.1	78	K	mitochondrial phosphate carrier protein [Rhodotorula toruloides NP11]	61.11	VNPK(1)TIELYSGK	-0.81798	3	0.000336386	1.24	0.947654	1.30849
XP_016273043.1	15	K	protein of 14-3-3 protein family [Rhodotorula toruloides NP11]	91.355	AEAIYMAK(1)LSEQAER	1.4515	3	1.22811e-11	1.29	0.98772	1.30604
XP_016274465.1	226	K	S-adenosylmethionine synthetase [Rhodotorula toruloides NP11]	119.41	TVIPANLLDDK(1)TVFHIQPSGR	2.8066	3	1.14994e-28	1.2	0.920232	1.30402
XP_016275363.1	42	K	40S ribosomal protein s22 [Rhodotorula toruloides NP11]	65.833	YLTVMQK(1)HGYIEEFEEVDDHR	-0.24635	4	6.44974e-09	1.37	1.05957	1.29298
XP_016274826.1	89	K	60S ribosomal protein l44 [Rhodotorula toruloides NP11]	56.205	CK(1)HFELGGDKK	0.61479	4	0.00103044	1.02	0.789529	1.29191
XP_016274021.1	38	K	G-protein complex beta subunit [Rhodotorula toruloides NP11]	107.99	DK(1)TLIMWSLTR	-2.0591	2	9.06451e-09	1.29	1.00034	1.28957
XP_016275554.1	60	K	histone H4 [Rhodotorula toruloides NP11]	72.705	GVLK(1)IFLENIIR	0.030832	2	0.000127747	1.12	0.873607	1.28204
XP_016271799.1	759	K	pyruvate carboxylase [Rhodotorula toruloides NP11]	102.5	DMAGLLK(1)PEAATMLVGALR	-0.65575	3	6.18777e-20	1.23	0.959885	1.2814
XP_016270666.1	100	K	pyridoxine biosynthesis protein [Rhodotorula toruloides NP11]	145.46	EIMDTVSIPVMAK(1)SR	-0.35293	2	1.04786e-30	1.1	0.859865	1.27927
XP_016273696.1	225	K	sterol 24-C-methyltransferase [Rhodotorula toruloides NP11]	99.838	VLKPGGTFGVYEWCMTDK(1)FDQSNPR	3.8788	4	7.83705e-22	1.11	0.872069	1.27283
XP_016276380.1	280	K	C-1-tetrahydrofolate synthase [Rhodotorula toruloides NP11]	121.77	DLEQIVK(1)QADIVVAAIGQPR	0.61081	3	3.57585e-33	1.18	0.930905	1.26758
XP_016270991.1	1124	K	ATP citrate synthase [Rhodotorula toruloides NP11]	66.004	SIGFIGHFIDQK(1)R	1.671	3	0.000172361	1.18	0.939098	1.25653
XP_016271114.1	161	K	amino acid transmembrane transporter [Rhodotorula toruloides NP11]	89.43	AFPGGLDPSNIK(1)FR	0.07237	2	3.59687e-09	1.15	0.921275	1.24827
XP_016271114.1	101	K	Peptidyl-prolyl cis-trans isomerase, FKBP-type [Rhodotorula toruloides NP11]	83.54	GWDEGVPQLSLGQK(1)AK	3.1714	3	7.54511e-10	1.21	0.976463	1.23917
XP_016272850.1	565	K	laccase [Rhodotorula toruloides NP11]	90.385	GPQDQEHILGWTPK(1)AK	2.0984	3	5.97827e-11	0.72	0.582656	1.23572
XP_016271521.1	264	K	p38 MAP kinase [Rhodotorula toruloides NP11]	56.087	REPVPFAQK(1)FR	1.1604	3	0.0117584	1.03	0.833607	1.23559
XP_016273567.1	898	K	condensin complex subunit SMC1 [Rhodotorula toruloides NP11]	93.478	ALEQCDLDQDAK(1)QK	-0.32788	3	2.43078e-11	1.03	0.833613	1.23558
XP_016276380.1	566	K	C-1-tetrahydrofolate synthase [Rhodotorula toruloides NP11]	63.216	TFAPIMFK(1)R	1.2993	2	0.0101441	1.15	0.930905	1.23536
CDR44680	96	K	RHTO0S09e07602g1_1 [Rhodotorula toruloides]	141.54	TWDEAK(1)QWISER	-3.1384	2	4.78231e-24	1.16	0.939098	1.23523
XP_016273629.1	469	K	molecular chaperone HtpG [Rhodotorula toruloides NP11]	58.107	MPEHQK(1)NIYYLTGESLSQVR	3.5913	3	3.21882e-07	1.25	1.01582	1.23053
XP_016276969.1	202	K	proliferation-associated protein 2G4 [Rhodotorula toruloides NP11]	130.09	GVEGILSHQFTQNNLEAK(1)K	0.64232	3	2.77113e-32	1.3	1.05928	1.22725
XP_016270370.1	34	K	peptidyl-prolyl cis-trans isomerase B (cyclophilin B) [Rhodotorula toruloides NP11]	57.39	GPVITHK(1)VFFDIEHGDQPMGR	-1.3956	4	1.4427e-07	1.22	0.997253	1.22336
XP_016270370.1	87	K	peptidyl-prolyl cis-trans isomerase B (cyclophilin B) [Rhodotorula toruloides NP11]	54.951	VIK(1)NFMIQGGDFTR	-0.23852	3	0.000594468	1.22	0.997253	1.22336
XP_016273754.1	237	K	polyadenylate-binding protein [Rhodotorula toruloides NP11]	67.704	VVFVGIHIPK(1)R	-0.4168	3	0.000340236	1.21	0.989654	1.22265
XP_016270496.1	219	K	pre-mRNA-processing factor SLU7 [Rhodotorula toruloides NP11]	42.031	GNGK(1)GK(1)GK(1)GGK	-1.9486	3	0.00913633	1.08	0.887842	1.21643
XP_016270496.1	221	K	pre-mRNA-processing factor SLU7 [Rhodotorula toruloides NP11]	42.031	GNGK(1)GK(1)GK(1)GGK	-1.9486	3	0.00913633	1.08	0.887842	1.21643
XP_016270496.1	223	K	pre-mRNA-processing factor SLU7 [Rhodotorula toruloides NP11]	42.031	GNGK(1)GK(1)GK(1)GGK	-1.9486	3	0.00913633	1.08	0.887842	1.21643
XP_016275510.1	336	K	zinc finger, C2H2-type domain containing protein [Rhodotorula toruloides NP11]	95.498	GVGSAAHDEK(1)QR	-0.97577	3	2.11486e-08	1.1	0.904332	1.21637
XP_016276724.1	81	K	phosphoglycerate kinase [Rhodotorula toruloides NP11]	121.18	YSLK(1)PVAAELER	1.038	2	1.56995e-14	1.2	0.98879	1.2136
XP_016269521.1	185	K	ribonucleoside-diphosphate reductase subunit M1 [Rhodotorula toruloides NP11]	42.475	VAVGIHGPDIK(1)R	1.1093	3	0.0123712	0.88	0.72664	1.21105
XP_016274581.1	380	K	3-isopropylmalate dehydrogenase [Rhodotorula toruloides NP11]	94.692	VVEVLAGLLK(1)Q	-0.95978	2	1.25126e-06	1.02	0.843878	1.2087
XP_016270023.1	115	K	L-ornithine N5-oxygenase [Rhodotorula toruloides NP11]	145.69	MQISFLK(1)DLATLR	0.57709	2	9.02393e-27	0.54	0.447282	1.20729
XP_016269482.1	67	K	citrate synthase [Rhodotorula toruloides NP11]	83.423	GIK(1)YMLWDPSVLDAEEGIR	0.14798	3	1.96891e-11	1.07	0.887341	1.20585
