# Supplementary material for: Crosstalk between proteins expression and lysine acetylation in response to patulin stress in Rhodotorula mucilaginosa
Source: Sci Rep. 2017 Oct 18;7:13490. doi: 10.1038/s41598-017-14078-5 (PMC5647337; doi:10.1038/s41598-017-14078-5)
Supplement: Supplementary file 6 — Dataset 4 [file 41598_2017_14078_MOESM6_ESM.xlsx]

## Sheet: down acetylation
	Protein accession	Position	Amino acid	Protein description	Score	Modification sites probabilities	Mass error [ppm]	Charge	PEP	Acetylation quantification(Y+PAT/Y)	Protein quantification(Y+PAT/Y)	Acetylation normalized quantification(Y+PAT/Y)
	XP_016276969.1	263	K	proliferation-associated protein 2G4 [Rhodotorula toruloides NP11]	136.7	TQSTYQLK(1)MK	-1.887	2	1.44918e-16	0.76	1.05928	0.717466
	XP_016276897.1	127	K	superoxide dismutase, Fe-Mn family [Rhodotorula toruloides NP11]	103.88	LYDQVQQDFGGLDGLK(1)K	-2.4885	3	1.40667e-17	0.99	1.21003	0.818162
	XP_016276897.1	70	K	superoxide dismutase, Fe-Mn family [Rhodotorula toruloides NP11]	169.25	AQEDYTTATQAQDIK(1)K	0.023279	2	6.21644e-49	0.96	1.21003	0.79337
	XP_016276724.1	275	K	phosphoglycerate kinase [Rhodotorula toruloides NP11]	103.74	ALVEK(1)AK	0.16998	3	1.85965e-05	0.8	0.98879	0.80907
	XP_016276617.1	196	K	methionyl aminopeptidase [Rhodotorula toruloides NP11]	111.82	IVHEECVK(1)R	-1.2238	3	2.29275e-08	0.82	1.02444	0.800439
	XP_016276596.1	412	K	ATP synthase subunit beta [Rhodotorula toruloides NP11]	66.202	GIAELGIYPAVDPLDSK(1)SR	-4.2505	3	8.38113e-07	0.67	1.00916	0.663915
	XP_016276508.1	99	K	adenylate kinase [Rhodotorula toruloides NP11]	139.3	GTQAPNIQEK(1)YK	-1.8475	2	1.04637e-19	0.77	1.0128	0.760269
	XP_016276508.1	264	K	adenylate kinase [Rhodotorula toruloides NP11]	146.88	LATYHQQTGPVAEYYK(1)QK	2.7731	4	6.01838e-42	0.73	1.0128	0.720775
	XP_016276369.1	541	K	plasma membrane protein [Rhodotorula toruloides NP11]	60.939	FNAEAELKDDLADHPCAADHK(1)K	-1.4702	5	9.22885e-09	0.74	0.89234	0.82928
	XP_016276300.1	13	K	voltage-gated potassium channel beta-2 subunit [Rhodotorula toruloides NP11]	54.066	DMVFK(1)HLGR	-0.89887	3	0.00318014	0.94	1.25567	0.748606
	XP_016276272.1	208	K	T-complex protein 1 subunit delta [Rhodotorula toruloides NP11]	89.142	DIRLVK(1)K	0.62222	3	0.0042562	0.82	1.06817	0.767665
	XP_016276144.1	373	K	protein phosphatase 2 (formerly 2A), regulatory subunit B [Rhodotorula toruloides NP11]	134.83	LCDLYENDCIFDK(1)FECTFSGDGK	0.8893	4	4.38806e-45	0.67	0.974246	0.687711
	XP_016276064.1	455	K	arginyl-tRNA synthetase [Rhodotorula toruloides NP11]	52.579	YEK(1)YHFDK	1.6384	3	0.00913602	0.83	1.04734	0.792486
	XP_016276045.1	167	K	solute carrier family 25 (mitochondrial carrier) [Rhodotorula toruloides NP11]	150.69	QFNGLVDVYK(1)K	-3.0968	2	4.09173e-29	0.89	1.07169	0.830467
	XP_016276045.1	96	K	solute carrier family 25 (mitochondrial carrier) [Rhodotorula toruloides NP11]	140.22	YFPTQALNFAFK(1)DYYK	0.32297	3	6.09568e-32	0.88	1.07169	0.821136
	XP_016276042.1	71	K	60S ribosomal protein l32 [Rhodotorula toruloides NP11]	85.676	HVLPCGYK(1)K	-1.5599	2	0.000495912	0.38	0.957454	0.396886
	XP_016276036.1	159	K	elongation factor EF-1 alpha subunit [Rhodotorula toruloides NP11]	148.18	MDTCK(1)YSQER	-0.62252	2	7.08036e-22	0.81	1.00507	0.805916
	XP_016276036.1	177	K	elongation factor EF-1 alpha subunit [Rhodotorula toruloides NP11]	98.048	ETSNFIK(1)K	-1.3903	2	0.000525078	0.8	1.00507	0.795966
	XP_016276033.1	11	K	zinc-binding oxidoreductase CipB [Rhodotorula toruloides NP11]	83.862	NVAAWIPK(1)AK	1.8059	2	0.000145623	1.64	3.36364	0.487568
	XP_016275771.1	187	K	zinc-binding oxidoreductase ToxD [Rhodotorula toruloides NP11]	85.676	NFDLVK(1)K	-1.0377	2	0.00896227	2.42	3.38106	0.715752
	XP_016275756.1	70	K	60S ribosomal protein l19 [Rhodotorula toruloides NP11]	101.65	EHEAAK(1)AK	0.66451	3	2.81661e-05	0.78	1.00099	0.77923
	XP_016275163.1	340	K	ATP synthase gamma chain [Rhodotorula toruloides NP11]	69.03	NADEMGDK(1)YR	-0.74963	2	0.000714118	0.7	1.00568	0.696048
	XP_016275137.1	514	K	ATP-binding cassette, sub-family E, member 1 [Rhodotorula toruloides NP11]	75.311	FILHAK(1)K	-2.6516	3	0.00514095	0.93	1.30828	0.710855
	XP_016275039.1	419	K	homocitrate synthase [Rhodotorula toruloides NP11]	77.732	DVTAK(1)IK	4.284	2	0.0114401	0.95	1.16634	0.814516
	XP_016274855.1	199	K	translation Initiation factor eIF-4e [Rhodotorula toruloides NP11]	55.531	DLIK(1)HHK	0.42257	3	0.01453	0.96	1.30495	0.735661
	XP_016274719.1	118	K	translationally controlled tumor protein-like protein [Rhodotorula toruloides NP11]	124.83	GAAAFAK(1)K	-2.1472	3	1.55108e-10	0.84	1.02357	0.820654
	XP_016274719.1	81	K	translationally controlled tumor protein-like protein [Rhodotorula toruloides NP11]	91.549	K(1)SYMTYLK	-1.1659	3	0.00157934	0.76	1.02357	0.742497
	XP_016274491.1	504	K	acetyl-CoA hydrolase [Rhodotorula toruloides NP11]	128.38	ALHECLK(1)K	-0.7462	2	5.91677e-11	0.89	1.10505	0.805394
	XP_016274465.1	176	K	S-adenosylmethionine synthetase [Rhodotorula toruloides NP11]	141.13	TQVTVEYEK(1)K	0.15836	3	6.57427e-21	0.74	0.920232	0.804145
	XP_016274425.1	240	K	voltage-dependent ion-selective channel [Rhodotorula toruloides NP11]	174.39	CYLDNTAFVK(1)AK	0.069969	2	1.44922e-45	0.83	1.02458	0.810091
	XP_016274141.1	137	K	dihydrolipoyl dehydrogenase [Rhodotorula toruloides NP11]	136.24	GLTSGVEYLFK(1)K	-1.2747	2	8.2673e-19	0.83	1.02974	0.806028
	XP_016274141.1	67	K	dihydrolipoyl dehydrogenase [Rhodotorula toruloides NP11]	77.282	TACVEK(1)R	0.26107	2	0.026485	0.78	1.02974	0.757472
	XP_016274043.1	391	K	glutathione synthetase [Rhodotorula toruloides NP11]	64.803	FVLK(1)PQR	-0.30387	2	0.037652	1	1.27534	0.784106
	XP_016273905.1	554	K	tryptophanyl-trna synthetase [Rhodotorula toruloides NP11]	117.79	YGPGCTGEK(1)PK	-0.74444	2	4.86061e-11	0.71	0.973557	0.729285
	XP_016273720.1	198	K	60S ribosomal protein L3 [Rhodotorula glutinis ATCC 204091]	144.57	VDFAK(1)SHFEK	0.085307	2	1.87677e-21	0.86	1.0388	0.827875
	XP_016273634.1	617	K	proline-tRNA ligase [Rhodotorula toruloides NP11]	111.63	K(1)TYDESIIK	1.3596	2	1.13258e-12	0.83	1.04863	0.791512
	XP_016273629.1	492	K	molecular chaperone HtpG [Rhodotorula toruloides NP11]	117.25	DSPFLEVFK(1)K	2.4073	2	7.36964e-09	0.83	1.01582	0.817075
	XP_016273629.1	399	K	molecular chaperone HtpG [Rhodotorula toruloides NP11]	142.85	K(1)SLEMIQDIAEDKDNFAK	1.9369	3	1.34574e-40	0.82	1.01582	0.807231
	XP_016273472.1	47	K	large subunit ribosomal protein L27Ae [Rhodotorula toruloides NP11]	65.043	TNFDK(1)YHPGYFGK	-0.36786	3	0.000119992	0.83	1.04972	0.790686
	XP_016273382.1	297	K	40S ribosomal protein s5 [Rhodotorula toruloides NP11]	67.252	GSSNSYAIK(1)K	2.7012	2	0.00218108	0.66	1.00101	0.659334
	XP_016272754.1	320	K	adenosylhomocysteinase [Rhodotorula toruloides NP11]	129.88	ANAAECINVK(1)PQVDR	2.9012	3	4.80129e-22	0.76	0.928527	0.8185
	XP_016272754.1	34	K	adenosylhomocysteinase [Rhodotorula toruloides NP11]	99.5	EK(1)YGPSQPLK	-0.35062	2	7.96758e-06	0.67	0.928527	0.721573
	XP_016272597.1	251	K	protein of heat shock protein Hsp70 family [Rhodotorula toruloides NP11]	107.57	EFQTK(1)YK	-3.3781	2	8.53602e-06	0.82	1.01433	0.808416
	XP_016272597.1	614	K	protein of heat shock protein Hsp70 family [Rhodotorula toruloides NP11]	122.69	YSTDQEK(1)AK	1.813	2	3.83535e-11	0.82	1.01433	0.808416
	XP_016272597.1	125	K	protein of heat shock protein Hsp70 family [Rhodotorula toruloides NP11]	58.981	DLK(1)HYPFK	1.5795	3	0.00570182	0.84	1.04451	0.804202
	XP_016272597.1	607	K	protein of heat shock protein Hsp70 family [Rhodotorula toruloides NP11]	86.367	DRVETSWAK(1)YSTDQEK	2.0814	3	4.85116e-09	0.84	1.01433	0.828133
	XP_016272583.1	187	K	alcohol dehydrogenase (NADP+) [Rhodotorula toruloides NP11]	110.08	QYGAGGEK(1)AK	-1.7164	3	1.3702e-07	2.2	3.11877	0.705406
	XP_016272526.1	296	K	60S ribosomal protein l5 [Rhodotorula toruloides NP11]	69.721	KQEFYASK(1)E	0.14356	2	0.00974035	0.74	0.998963	0.740768
	XP_016272507.1	74	K	cytochrome c oxidase subunit IV [Rhodotorula toruloides NP11]	86.898	ELSLDEK(1)K	0.072648	3	0.00463599	0.88	1.14329	0.769711
	XP_016272429.1	109	K	rRNA 2&apos;-O-methyltransferase fibrillarin [Rhodotorula toruloides NP11]	72.928	HPGVFVAK(1)GK	0.49246	3	7.21782e-05	0.86	1.03718	0.829175
	XP_016272252.1	167	K	acetyl-CoA carboxylase [Rhodotorula toruloides NP11]	82.417	LPESLAASK(1)HK	2.2223	3	1.36185e-06	0.89	1.07184	0.830349
	XP_016272133.1	68	K	40S ribosomal protein s15 [Rhodotorula toruloides NP11]	156.49	AK(1)TECEPNEKPAVVK	0.38617	4	8.62785e-37	0.78	1.00518	0.775979
	XP_016272133.1	76	K	40S ribosomal protein s15 [Rhodotorula toruloides NP11]	54.276	TECEPNEK(1)PAVVK	-2.79	3	0.00423918	0.78	1.00518	0.775979
	XP_016271995.1	45	K	RAN protein binding protein [Rhodotorula toruloides NP11]	70.856	LHCFYTK(1)R	0.65584	3	0.00356633	0.78	0.949622	0.821379
	XP_016271906.1	38	K	40S ribosomal protein s25 [Rhodotorula toruloides NP11]	153.2	DKANNAVVCDK(1)PTFDR	-2.4409	3	1.9243e-36	0.71	0.979826	0.724618
	XP_016271887.1	95	K	glutaredoxin [Rhodotorula toruloides NP11]	148.52	TVVFSK(1)SYCPYCR	1.428	2	3.5705e-27	0.73	1.23605	0.59059
	XP_016271722.1	111	K	glutaredoxin 3 [Rhodotorula toruloides NP11]	140.82	GQNIGGCSDLK(1)K	-2.0363	2	1.13561e-23	0.57	0.840088	0.6785
	XP_016271604.1	139	K	protein disulfide-isomerase A1 [Rhodotorula toruloides NP11]	115.01	QSLPAVSDVTAENHDEFK(1)GADK	0.94731	3	1.93618e-28	0.83	1.09369	0.758896
	XP_016271576.1	288	K	DNA-binding protein [Rhodotorula toruloides NP11]	102.87	K(1)TYGDADLGK	0.71773	2	3.20532e-06	0.79	1.00774	0.783935
	XP_016271482.1	131	K	nucleolar essential protein 1 [Rhodotorula toruloides NP11]	109.65	GDDK(1)YSLLNCDDHQGVLAK	0.82745	3	8.39389e-21	0.78	0.973527	0.80121
	XP_016271353.1	216	K	zinc-binding oxidoreductase [Rhodotorula toruloides NP11]	41.615	GVK(1)YVFDAVSENETHAVAAR	2.1921	3	7.0813e-05	1.29	2.04972	0.629354
	XP_016271043.1	206	K	large subunit ribosomal protein L7Ae [Rhodotorula toruloides NP11]	93.345	AEDK(1)AELAK	0.98407	2	0.000264806	0.75	0.966413	0.776066
	XP_016271043.1	223	K	large subunit ribosomal protein L7Ae [Rhodotorula toruloides NP11]	164.93	ANYTDK(1)YAEANR	-2.1438	3	1.87222e-37	0.75	0.966413	0.776066
	XP_016270380.1	104	K	cytochrome c [Rhodotorula toruloides NP11]	45.28	NDLITWLK(1)ESTA	0.20909	2	0.0265008	1.19	1.46751	0.810895
	XP_016270372.1	141	K	NAD dependent oxidoreductase [Rhodotorula toruloides NP11]	73.435	RWDADFLTVK(1)K	0.21735	3	0.000416313	1.34	1.71692	0.780468
	XP_016269721.1	118	K	protein of heat shock protein 70 family [Rhodotorula toruloides NP11]	119.39	NLLGK(1)SYDEVK	2.0338	2	2.17497e-11	0.83	1.01714	0.816011
	XP_016269663.1	382	K	molecular chaperone DnaK [Rhodotorula toruloides NP11]	120.9	AQAEGSDVKPDDIK(1)AK	-0.36808	3	5.02014e-25	0.77	0.996344	0.772825
	XP_016269598.1	195	K	maleylacetoacetate isomerase [Rhodotorula toruloides NP11]	99.442	LEDDK(1)FK	-2.8801	2	0.000143487	1.4	1.98331	0.70589
	XP_016269598.1	102	K	maleylacetoacetate isomerase [Rhodotorula toruloides NP11]	55.064	LSPEDPVK(1)R	-2.006	2	0.0303012	0.94	1.98331	0.473955
	XP_016269453.1	406	K	Leucine-tRNA ligase [Rhodotorula glutinis ATCC 204091]	132.72	DEDK(1)VECLGEIHGK	2.7274	3	5.54761e-45	0.78	1.02292	0.762524
	XP_016269360.1	266	K	phosphoadenosine phosphosulfate reductase [Rhodotorula toruloides NP11]	94.09	TECGLHK(1)DYFAMK	-2.6539	3	3.52519e-10	0.87	1.31067	0.663782
	XP_016269189.1	655	K	serine/threonine protein kinase [Rhodotorula toruloides NP11]	74.611	VK(1)ITDFGTAK	0.78746	3	0.000311396	0.84	1.06807	0.786463
	XP_016269179.1	150	K	40S ribosomal protein S2 [Rhodotorula glutinis ATCC 204091]	135.47	GYWGNK(1)LGEPHTVPCK	-1.778	3	1.20647e-30	0.84	1.02645	0.818355
	CDR35641	85	K	RHTO0S01e03884g1_1 [Rhodotorula toruloides]	119.96	YLYTFCLADADK(1)ADK	-0.88091	3	2.28162e-21	0.78	0.958254	0.813981
	|XP_016272754.1	186	K	adenosylhomocysteinase [Rhodotorula toruloides NP11]	132.32	SK(1)FDNLYGCR	0.74877	3	3.12981e-16	0.75	0.928527	0.807731
